# Supplementary material for: A novel design and analysis of hybrid fuzzy logic MPPT controller for solar PV system under partial shading conditions
Source: Sci Rep. 2024 May 4;14:10256. doi: 10.1038/s41598-024-60870-5 (PMC11069545; doi:10.1038/s41598-024-60870-5)
Supplement: Supplementary file 1 — Supplementary Information. [file 41598_2024_60870_MOESM1_ESM.zip]

Archive with 8 entries (8 files):
- Supplimentary files/IVcha.fig
- Supplimentary files/P&O-PSO.vsd
- Supplimentary files/Partialshading.vsd
- Supplimentary files/Proposed Topology.vsd
- Supplimentary files/PVcha.fig
- Supplimentary files/SAR.vsd
- Supplimentary files/Three diode models.vsd
- Supplimentary files/uniformpower.fig
